# Supplementary material for: Neurotrophins Plasma Levels Kinetics in Ischemic Stroke Patients—Potential Relation to Outcomes
Source: Neurol Int. 2026 Mar 4;18(3):51. doi: 10.3390/neurolint18030051 (PMC13029264; doi:10.3390/neurolint18030051)
Supplement: Supplementary file 1 [file neurolint-18-00051-s001.zip]

Archive with 2 entries (1 files):
- neurolint-4118648-supplementary (1)/
- neurolint-4118648-supplementary (1)/Supplementary S1 DatabaseNTs.xlsx
