# Supplementary material for: Neurotrophins Plasma Levels Kinetics in Ischemic Stroke Patients—Potential Relation to Outcomes
Source: Neurol Int. 2026 Mar 4;18(3):51. doi: 10.3390/neurolint18030051 (PMC13029264; doi:10.3390/neurolint18030051)
Supplement: Supplementary file 1 [file neurolint-18-00051-s001.zip › neurolint-4118648-supplementary (1)/Supplementary S1 DatabaseNTs.xlsx]

## Sheet: Sheet1
Number	Sex	Age	aTpa	CRP (mg/dl)	Tobacco	Overweight/Obesity	Alcohol	Hypertension	DM	Hiperch	Hipertr	AF	History of stroke/MI	Death	NIHSS	Infection	Time from onset	Barthel	NT4_Day_1_pg/mL	BDNF_Day_1_pg/mL	NGF_Day_1_pg/mL	NT-3_Day_1_pg/mL	NT4_Day 7_pg/mL	BDNF_Day 7_pg/mL	NGF_Day 7_pg/mL	NT-3_Day 7_pg/mL	Severity
1	1	52	1	1.3	1	1	1	0	0	0	0	0	1	0	7	0	2	15	1.68586	3807.91	1.85	4.97	0	4703.54	2.35	6.38	0
2	0	86	0	102.9	0		0	1	1	0	1	1	0	0	19	1	9	0	0.925194	1608.89	4.85	8.25	0	391.3	9.45	13.08	1
3	1	72	0	1	0	1	1	1	0	1	1	0	0	0	16	0	<24	0	0.706236	3042.14	2.52	10.31	0	759.73	3.07	11.28	1
4	0	76	1	1	0		0	1	1	1	0	1	1	0	16	0	3	15	1.55005	1017.68	1.01	4.36	0	3689.63	1.97	6.12	1
5	1	69	1	1	1	1	0	1	0	0	0	0	1	0	0	0	1	100	0.925194	5065.16	0.72	6.25	0	5733.05	1.43	7.79	0
6	1	79	0	68	1	2	1	1	0	0	0	0	1	0	16	0	<24	5	1.96635	1069.54	4.85	4.97	0	519.32	6.2	6.12	1
7	0	85	0	24.5	1	1	0	1	0	1	0	1	0	2	26	1	1		0	1822.4	4.72	21.31					1
8	1	57	0	4.5				1	0	1	0	0	0	0	5	0	<24	95	1.68586	304.22	3.68	11.7					0
9	0	80	0	1.3	0	1	0	1	0	0	0	1	0	0	0	0	2	100	39.0676	5280.13	30.73	25.23	31.0423	2983.52	21.88	21.31	0
10	1	34	1	1	1	0	1	1	0	0	0	0	0	0	9	0	2	45	0.706236	1164.17	1.42	4.97	0	800.98	1.7	6.95	0
11	1	75	0	1.3	1	0	0	1	1	1	0	0	0	0	1	0	6		0	1218.01	3.79	14.39					0
12	0	79	0	1.3	0	2	0	1	1	1	0	0	0	0	3	0	<24		0	714.8	3.3	11.43					0
13	1	81	0	56	1	0	0	1	0	0	0	1	1	0	7	1	4	40	0	749.49	7.22	8.51					0
14	1	84	0	12.1	0		0	1	1	0	0	1	0	0	1	0	<24						0.136243	710.87	3.06	9.96	0
15	0	83	0	64.4	0	2	0	1	1	0	1	1	0	2		1	<24		0	631.22	3.07	11.28					1
16	1	78	0		1	0	1	1	0	1	0	0	1	2		0	8		0	302.06	2.79	8.65					1
17	1	51	0	8.5	1	0	1	0	0	0	0	0	0	0	4	0	1	100					0	2794.23	3.35	10.4	0
18	0	84	0	1.6	0	2	0	1	1	1	0	0	0	0	0	0	<24		0	606.41	2.24	3.77					0
19	0	83	0	30.2	0	1	0	1	0	0	0			0	2	0	<24		14.776	3646.55	36.76	17.38	7.22722	2621.74	20.55	15.8	0
20	1	60	0	17		1		1	1	1	1	1	1	0	0	0	<24		1.96635	4477.66	1.63	4.97	0	3972.72	2.24	10.4	0
21	1	78	1	1.3	1	1	0	1	1	0	0	0	0	0	21	0	3		1.82469	374.08	0.81	2.62	0.333218	848.57	1.16	4.92	1
22	0	92	0	1.7	0	0	0	1	0	0	0	1	0	0	20	1	<24		1.41751	287.02	1.21	6.91	0	1333.21	2.24	6.95	1
23	1	82	0	22.9	0		0	1	1	1	0	0	0	0	6	0	<24	65	0.925194	1208.12	1.42	8.25	0	468.94	1.97	9.52	0
24	0	85	0	1	0	1	0	1	0	1	0	0	0	0	1	1	<24		2.25737	4692.85	1.42	8.25	0	2071.48	1.7	8.65	0
25	1	58	1	2.1	1	2	1	1	1	0	0	0	0	0	1	0	<24	100	1.16319	1863.73	1.85	6.91	0	1567.6	2.24	12.18	0
26	1	54	0	1	1	0	0	1	0	1	0	0	1	0	7	0	4	55	2.25737	558.07	2.29	6.25	0	347.78	3.07	6.95	0
27	1	64	0	6	1	1	1	1	0	0	0	0	1	0	18	0	<24		1.96635	1033.63	2.29	4.97	0.080148	1111.44	3.07	9.52	1
28	0	83	0	1	0	1	0	1	0	0	0	0	0	0	13	1	1	10	1.68586	1328.05	1.42	5.61	0	1322.01	1.97	7.79	0
29	0	69	0	2.7	1	2	1	1	0	0	1	0	0	0	11	1	<24	25	1.41751	2418.77	0.81	4.97	0	1479.44	0.91	5.31	0
30	0	86	1	1.9	0	2	0	1	0	0	0	0	0	1	21	1	2		0.925194	2002.51	2.29	8.93	0	1214.32	3.35	11.28	1
31	0	79	1	2.3	0	0	0	1	0	0	0	1	0	0	7	0	3		0	3615.25	3.06	11.43	0	3685.62	4.99	6.95	0
32	1	82	0	9.11	1	1	0	1	1	0	0	0	0	0	12	0	<24	5	0	665.17	3.06	11.43	0	871.78	0.66	6.12	0
33	1	92	0	31	0	0	0	1	0	0	0	0	0	0	8	0	14	25	0	5763.48	4.03	7.79	0	924.29	2.24	9.52	0
34	0	79	1	38.2	0	0	0	1	1	1	0	0	1	1	17	1	1		0	886.02	3.06	16.24	0	2303.9	3.62	6.95	1
35	0	72	0	5.3	1	1	0	1	0	1	1	0	0	0	0	0	1	100	1.68586	9232.35	1.21	1.16	0	4493.93	1.21	3.08	0
36	0	72	0	1.4	0	2	0	1	1	1	1	0	1	0	4	0	<24	100	0	140.34	4.28	6.38	0	533.31	3.62	10.84	0
37	0	84	0	165				1	0	1	0	1	1	0	3	1	<24		0	6374.68	3.79	9.23	0	1161.13	3.35	11.28	0
38	0	92	0	7.2	0	2	0	1	0	1	0	0	1	0	4	0	5		0	763.01	9.18	14.39	0	929.27	9.2	17.17	0
39	0	80	0	15.2	1		1	1	0	1	0	1	0	0	18	1	<24		0	733.82	4.03	12.16	0	1075.37	3.35	13.98	1
40	1	66	1	2.1	1	1	0	1	1	1	1	0	0	0	2	0	1	100	0	2357.44	3.54	11.43	0	813.87	3.62	13.98	0
41	1	64	1	1	1	1	1	1	0	1	1	0	1	0	2	0	1		0.38602	4072.2	4.15	10.69	0.662556	3560.37	3.62	7.79	0
42	1	81	0	13.3	1	1	1	0	0	1	0	0	0	0	1	0	<24	100	3.34104	985.1	4.62	9.61	1.44312	2340.43	4.77	13.64	0
43	0	79	1	2	1	1	0	1	0	1	0	0	0	0	9	1	4	30	0	3016.92	3.54	10.33	0	1730.21	3.35	8.65	0
44	0	81	0	62	0	2	0	1	1	1	0	1	0	0	4	1	<24		0	4009.21	1.43	5.01	0	782.22	3.35	6.95	0
45	0	74	0	6.2	0	0	0	1	1	0	0	0	0	0	5	0	<24		0	4000.59	3.06	9.23	0	1961.7	2.52	8.22	0
46	0	74	0	1.8	1	0	0	1	0	1	0	0	1	0	2	0	12	65	0	623.8	1.88	8.51	0	1055.4	1.43	7.79	0
47	0	74	1	13.7	0	2	0	1	1	0	0	0	0	0	18	0	4	0	0	188.01	3.54	5.01	0	319.41	3.35	5.31	1
48	0	89	0	41.6	0	2	0	1	1	1	0	1	0	0	15	1	<24		0	4305.47	2.58	10.69	0	1964.33	1.97	6.95	0
49	0	90	0	15	0		0	1	1	0	1	1	1	1	14	1	<24		0	194.71	7.71	8.51	0	53.07	8.69	8.65	1
50	0	79	0	51.4	1		1	1	0	0	1	0		0	14	0	<24	10	0	1036.14	2.35	14.39	0	948.21	2.24	11.28	0
51	0	72	0		0	0	0	1	1	1	1	0	0	2	27	0	1		0	1054.78	3.62	16.72					1
52	0	66	1	1.9	1	1	0	1	0	1	0	0	1	0	1	0	3		0	3662.89	3.54	9.96	0	3046.94	3.62	10.4	0
53	1	74	1	1	1	2	1	1	0	0	1	0	0	0	1	0	3		0	258.07	3.67	12.16	0	383.54	3.35	10.4	0
54	0	55	1	3.9	0	2		1	1	1	0	1	0	0	18	0	4		0	3279.46	2.58	9.23	0	1875.16	2.24	6.95	1
55	1	55	0	1.7	1	2	1	1	1	0	0	0	0	0	0	0	4	100	1.68586	1357.59	3.68	8.25	0	402.87	3.54	9.96	0
56	1	61	0	1.2	1	1	1	1	0	1	0	0	0	0	0	0	<24	100	0	1584.18	3.3	14.39	0	398.52	3.35	14.44	0
57	1	78	0	1.8	1	2	1	1	0	0	0	1	0	0	13	0	<24	10	1.96635	3019.85	3.33	8.93	0	3099.94	3.54	10.69	0
58	1	71	0	4.5	0	0	0	0	0	0	0	0	1	0	1	0	1	95	2.86579	3386.39	3.68	7.57	0.38602	3890.27	4.28	9.96	0
59	0	75	0	169	0	1	0	1	1	0	0	1	0	0	3	1	24	85	1.16319	1187.34	2.07	3.18	0	874.07	2.35	5.35	0
60	0	75	0	4.4	0	2	0	1	1	1	0	0	0	2	18	0	4		0	628.6	4.17	3.05					1
61	1	41	0	4.3	1	0	1	0	0	1	0	0	0	2		1	<24		0	1927.86	2.24	11.28					1
62	0	85	0	3.7	0	0	0	0	0	1	1	0	0	0	7	1	5	25	1.96635	350.42	5.8	9.61	0	333.57	5.01	9.96	0
63	1	86	0	3.6	0	2	0	1	1	0	0	0	0	0	15	0	8	10	8.73313	1626.78	11.92	11	0	604.87	6.24	11.43	0
64	1	76	0	8.4	0		0	1	1	1	0	1	0	0	17	1	<24	45	2.25737	1003.25	10.05	10.31	0	197.39	9.43	12.9	1
65	1	56	0	2.1	0	1	0	0	0	1	0	0	0	0	8	0	2	100	71.0005	4794.64	136.23	32.99	111	6827.03	142.03	37.83	0
66	1	73	1	1	1	1	0	1	0	1	0	0	1	0	14	0	6	0	1.41751	991.84	2.98	10.31	0	2157.37	3.3	9.23	0
67	0	88	0	14.2	0	0	0	1	1	0	0	1	0	0	20	0	2	0	1.96635	1525.62	2.75	4.05	0.136243	1476.4	3.3	6.73	1
68	0	75	0	34		0		1	0	1	1	1	1	2	5	0	<24		0	410.01	5.53	12.18					1
69	0	83	0	5	0	1	0	1	0	0	0	0	0	0	4	0	<24	70	1.28846	5838.42	4.85	9.61	0	2741.63	2.58	8.51	0
70	0	80	0	7.4	0	1	0	1	1	1	0	0	0	0	20	0	<24	0	5.5264	2585.45	40.39	12.4	1.85455	540.37	33.49	15.87	1
71	0	88	0	4.7	0	1	1	1	1	0	0	1	0	0	17	0	1	30	0	1687.28	5.8	12.18					1
72	0	74	0	91	0	1	0	1	0	1	0	1	0	2	26	1	<24		0	2444.97	5.8	12.18					1
73	0	81	0		1	1	0	1	1	1	0	0	0	0	19	0	5	20	1.55005	2625.59	3.21	8.25	0	682.2	3.54	8.51	1
74	1	56	0	3.8	1	1	1	0	0	1	0	0	1	0	20	0	1	0	1.68586	3343.64	1.63	7.57	0	2168.52	2.11	9.96	1
75	0	88	1	1	0	0	0	1	0	1	1	1	1	2	14	0	<24		0	2819.62	4.99	22.69					1
76	0	81	1	3	1	1	0	1	0	1	0	0	1	0	5	0	1	20	20.9951	3697.45	185.5	23.8	20.1499	5619.32	175.23	26.98	0
77	0	62	0	10.5	1		0	0	0	0	0	0	0	0	10	0	1	45	1.41751	2402.18	2.07	7.57	0	736.05	2.11	8.51	0
78	0	87	0		1	1	0	1	0	0	0	1	1	2	19	0	2		0	732.29	4.17	12.18					1
79	1	76	0	10.3	0	2	0	1	1	0	0	0	0	0	9	0	8	70	0	2426.34	3.9	11.73					0
80	0	77	0	4.8	1		0	1	0	1	0	1	0	0	5	0	<24		7.29207	4998.27	9.23	12.76	0	5977.32	4.52	11.43	0
81	0	81	0	19	0	1	0	0	0	0	0	0	0	0	2	0	<24	45	1.96635	676.58	2.07	3.76	0	6141.61	2.35	6.38	0
82	1	35	0	1	1	2	0	1	0	1	1	0	0	0	0	0	<24	100	0.509572	2353.09	3.21	8.25	0	1186.05	4.03	10.69	0
83	1	65	0	6.2	1	0	0	1	0	1	0	0	0	0	4	0	<24	25	1.16319	385.81	2.07	8.93	0	825.78	2.82	12.16	0
84	0	88	0	1.4	0	2	0	0	0	1	0	0	0	0	22	0	2	0	1.68586	520.02	1.01	6.91	0	79.97	1.43	9.23	1
85	1	64	0	13.4	1	0	0	0	0	1	1	0	1	0	4	0	2	100	1.41751	1304.27	2.86	8.25	0	1523.08	1.21	7.08	0
86	1	70	0	6.1	1	0	0	1	0	1	0	0	0	0	4	0	12		2.55757	614.09	3.91	6.91	1.4493	1543.11	8.04	8.65	0
87	0	84	0	25	0	1	0	1	0	1	0	1	1	0	30	0	3	0	1.41751	604.83	1.01	3.76	0	2074.69	1.7	7.79	1
88	1	69	0	6.3	1	0	1	0		1	0	0	1	0	9	0	<24		1.68586	942.59	1.63	7.57	0	7213.3	3.35	13.08	0
89	1	71	0	2	1		0	1	1	1	0	0	1	0	8	0	6		1.68586	6199.25	1.01	3.76	0	708.85	1.7	7.79	0
90	0	78	0		0	0	1	1	0	1	0	0	1	0	5	0	<24		2.25737	4846.2	2.52	7.57	0.333218	839.27	2.79	8.65	0
91	0	56	0	10.2	1	2	0	0	0	1	1	0	0	0	0	0	<24	100	1.28846	3494.22	2.52	1.6	0	3913.69	3.06	3.7	0
92	1	63	0	61.2		0		1	0	1	0	0	0	0	1	0	3		0	1052.12	5.01	10.69	0	222.28	4.99	10.4	0
93	0	86	0	4.7	0	0	0	1	0	1	1	0	1	0	0	0	3	100	2.25737	4079.83	1.21	6.25	0.536175	3235.03	1.65	7.79	0

## Sheet: Sheet2
		Sex	aTpa	Tobacco	Overweight/Obesity	Alcohol	Hypertension	Daibetes mellitus	Hiperch	Hypertryglicerydemia	AF (Atrial Fibrilation)	History of stroke/MI	Death	NIHSS	Infection	T onset (h)
0	FACTOR NEGATIVE	female	no aTpa	never	BMI <25	none or sporadic use	none	none	LDL <115 mg/dl, CHC <190 mg/dl	TG <150 mg/dl	None	No myocardial infarction, stroke, pulmonary embolism	Alive at discharge	Assesed at discharge	None known or mild and localised	before hospital admission
1	FACTOR POSITIVE	male	aTpa	history of nicotinism	BMI =>25	overuse*	Hypertension diagnosed at onset or previously	DM of any type, diagnosed in hospital or before	newly diagnosed or previously known	newly diagnosed on previously known	Newly diagnosed or previously known, pernament or paroxysmal	In history	After 7th day – died in hospital		Serious infection
2					BMI =>30								Befor 7th day – died in hospital			<24 – many patients were described to have onset of symptoms within last 24h, but it was impossible to determine when exactly, for example during the night sleep, of „this afternoon”
[Blank]	NO DATA
						*Defined as equivalent of drinking at least half a beer or a glass of wine everyday or most days a week
